# Supplementary material for: Degradation of the Indospicine Toxin from Indigofera spicata by a Mixed Population of Rumen Bacteria
Source: Toxins (Basel). 2021 May 28;13(6):389. doi: 10.3390/toxins13060389 (PMC8226729; doi:10.3390/toxins13060389)
Supplement: Supplementary file 1 [file toxins-13-00389-s001.zip]

Archive with 1 entries (1 files):
- toxins-1137421-supplementary.xlsx
