# Supplementary material for: Degradation of the Indospicine Toxin from Indigofera spicata by a Mixed Population of Rumen Bacteria
Source: Toxins (Basel). 2021 May 28;13(6):389. doi: 10.3390/toxins13060389 (PMC8226729; doi:10.3390/toxins13060389)
Supplement: Supplementary file 1 [file toxins-13-00389-s001.zip › toxins-1137421-supplementary.xlsx]

## Sheet: Supplementary Table S1 
Supplementary Material Table S1 Full listing of results from the UPLC-MS/MS measurement of Indospicine, 2-aminopimelamic acid and 2-aminopimelic acid for replicate fermentation fluid samples collected daily from the I. spicata fermentation used to generate Figure 2.
Indospicine								2-aminopimelamic acid								2-aminopimelic acid
Day of Fermentation	Sample Replicate	ppm (LC)	dilution	ug/ml	mg/3L Fermenter Volume	Average (mg)	Standard deviation	Day of Fermentation	Sample Replicate	ppm (LC)	dilution	ug/ml	mg/3L Fermenter Volume	Average (mg)	Standard deviation	Day of Fermentation	Sample Replicate	ppm (LC)	dilution	ug/ml	mg/3L Fermenter Volume	Average (mg)	Standard deviation
day 1	R1	0.1691	20	3.382	10.4842	10.5183	0.0482247	day 1	R1	0.0722	20	1.444	4.4764	4.6593	0.25866	day 1	R1	0.3207	20	6.414	19.8834	18.5194	1.92899
	R2	0.1702	20	3.404	10.5524				R2	0.0781	20	1.562	4.8422				R2	0.2767	20	5.534	17.1554
day 2	R1	0.0244	20	0.488	1.5128	1.4973	0.0219203	day 2	R1	0.0139	20	0.278	0.8618	0.9207	0.0832972	day 2	R1	0.229	20	4.58	14.198	14.9668	1.08725
	R2	0.0239	20	0.478	1.4818				R2	0.0158	20	0.316	0.9796				R2	0.2538	20	5.076	15.7356
day 3	R1	0.0193	20	0.386	1.1966	1.178	0.0263044	day 3	R1	0.0194	20	0.388	1.2028	1.2307	0.0394566	day 3	R1	0.2404	20	4.808	14.9048	15.1807	0.390182
	R2	0.0187	20	0.374	1.1594				R2	0.0203	20	0.406	1.2586				R2	0.2493	20	4.986	15.4566
day 4	R1	0.0458	20	0.916	2.8396	2.8396	0	day 4	R1	0.0198	20	0.396	1.2276	1.1935	0.0482247	day 4	R1	0.3024	20	6.048	18.7488	18.9038	0.109602
	R2	0.0458	20	0.916	2.8396				R2	0.0187	20	0.374	1.1594				R2	0.3049	20	6.098	18.9038
day 5	R1	0.0834	20	1.668	5.1708	5.3506	0.254276	day 5	R1	0.0175	20	0.35	1.085	1.1749	0.127138	day 5	R1	0.2941	20	5.882	18.2342	19.1394	1.28015
	R2	0.0892	20	1.784	5.5304				R2	0.0204	20	0.408	1.2648				R2	0.3233	20	6.466	20.0446
day 6	R1	0.0531	20	1.062	3.2922	3.2643	0.0394566	day 6	R1	0.0138	20	0.276	0.8556	0.8711	0.0219203	day 6	R1	0.305	20	6.1	18.91	19.6199	1.00395
	R2	0.0522	20	1.044	3.2364				R2	0.0143	20	0.286	0.8866				R2	0.3279	20	6.558	20.3298
day 7	R1	0.0024	20	0.048	0.1488	0.1426	0.00876812	day 7	R1	0.0057	20	0.114	0.3534	0.3751	0.0306884	day 7	R1	0.3143	20	6.286	19.4866	18.755	1.03464
	R2	0.0022	20	0.044	0.1364				R2	0.0064	20	0.128	0.3968				R2	0.2907	20	5.814	18.0234
day 8	R1	0.0016*	20	0.032	0.0992	0	0.00438406	day 8	R1	0.0026	20	0.052	0.1612	0.1953	0.0482247	day 8	R1	0.2759	20	5.518	17.1058	16.8733	0.328805
	R2	0.0015	20	0.03	0.093				R2	0.0037	20	0.074	0.2294				R2	0.2684	20	5.368	16.6408
day 9	R1	0.0016	20	0.032	0.0992	0	0.00438406	day 9	R1	0.0026	20	0.052	0.1612	0.1891	0.0394566	day 9	R1	0.2441	20	4.882	15.1342	14.508	0.885581
	R2	0.0017	20	0.034	0.1054				R2	0.0035	20	0.07	0.217				R2	0.2239	20	4.478	13.8818
day 10	R1	0.0018	20	0.036	0.1116	0	0	day 10	R1	0.0037	20	0.074	0.2294	0.186	0.0613769	day 10	R1	0.2446	20	4.892	15.1652	15.6798	0.727754
	R2	0.0018	20	0.036	0.1116				R2	0.0023	20	0.046	0.1426				R2	0.2612	20	5.224	16.1944
day 11	R1	0.0019	20	0.038	0.1178	0	0	day 11	R1	0.0028	20	0.056	0.1736	0.2263	0.0745291	day 11	R1	0.2748	20	5.496	17.0376	17.2143	0.249892
	R2	0.0016	20	0.032	0.0992				R2	0.0045	20	0.09	0.279				R2	0.2805	20	5.61	17.391
day 12	R1	0.0019	20	0.038	0.1178	0	0.00438406	day 12	R1	0.0041	20	0.082	0.2542	0.2852	0.0438406	day 12	R1	0.2714	20	5.428	16.8268	17.1027	0.390182
	R2	0.002	20	0.04	0.124				R2	0.0051	20	0.102	0.3162				R2	0.2803	20	5.606	17.3786
day 13	R1	0.0033	20	0.066	0.2046	0	0	day 13	R1	0.0047	20	0.094	0.2914	0.2635	0.0394566	day 13	R1	0.2582	20	5.164	16.0084	16.0673	0.0832972
	R2	0.0016	20	0.032	0.0992				R2	0.0038	20	0.076	0.2356				R2	0.2601	20	5.202	16.1262
day 14	R1	0.002	20	0.04	0.124	0	0	day 14	R1	0.0043	20	0.086	0.2666	0.2387	0.0394566	day 14	R1	0.2601	20	5.202	16.1262	15.934	0.271812
	R2	0.0017	20	0.034	0.1054				R2	0.0034	20	0.068	0.2108				R2	0.2539	20	5.078	15.7418
*Values below the threshold of detection are marked in red.

## Sheet: Supplementary Table S2
Supplementary Material Table S2. Changes in Microbial diversity with time of fermentation, represented using three alpha diversity measures calculated for replicate samples of fermenter fluid collected throughout the fermentation, as well as the original rumen fluid sample used to inoculate the fermenter. This is the raw data used to generate the Regression model presented in Figure 3.
	Microbial diversity measures
Day of Fermentation	Faith PD	Observed OTUs	Shannon
1	16.3148	202	5.50196
1	13.3974	134	5.24333
2	19.2611	205	6.10856
2	17.9134	208	6.11135
3	27.4195	280	6.6273
3	23.2837	245	6.40496
4	33.9233	354	6.88456
4	37.1142	467	7.09625
5	35.9745	413	7.01879
5	35.2797	392	6.94118
6	36.3859	413	7.21459
6	35.7018	386	7.04507
7	31.9947	325	6.92849
7	24.5242	176	6.33019
8	32.9259	279	6.75092
8	38.6749	407	7.09595
9	37.9724	420	7.3127
9	38.9225	424	7.21401
10	31.393	301	6.92844
10	33.6627	316	7.00264
11	38.3045	371	7.15091
11	41.2073	423	7.26511
12	40.6157	528	7.73131
12	37.5737	387	7.35539
13	43.7761	500	7.66263
13	44.9485	567	7.89135
14	44.0223	496	7.71902
14	48.7507	631	7.97264
Rumen fluid starter	58.6518	839	8.98971
Rumen fluid starter	64.1952	1087	9.37171

## Sheet: Supplementary Table S3
Supplementary Material, Table S3. Full listing of taxonomic groups (OTU features) identified in the sPLSDA analysis as contributing to the differences observed for each component analysis. The corresponding contribution plots for each component are presented in Figure 6.
sPLSDA Component 1
	Contribution plot, Regression results	Taxonomy
Stage of Fermentation (Sample collection day grouping)	Importance	Kingdom	Phylum	Class	Order	Family	Genus	Species
Days 11 to 14	0.597107	K_Bacteria	P_Firmicutes	C_Clostridia	O_Clostridiales	0	0	0
Days 11 to 14	0.554603	K_Bacteria	P_Bacteroidetes	C_Bacteroidia	O_Bacteroidales	F_Prevotellaceae	G_Prevotellaceae UCG-001	0
Days 11 to 14	0.550399	K_Bacteria	P_Firmicutes	C_Clostridia	O_Clostridiales	F_Lachnospiraceae	0	0
Days 11 to 14	0.178935	K_Bacteria	P_Firmicutes	C_Clostridia	O_Clostridiales	0	0	0
Days 11 to 14	0.0303716	K_Bacteria	P_Firmicutes	C_Clostridia	O_Clostridiales	0	0	0
sPLSDA Component 2
	Contribution plot, Regression results	Taxonomy
Stage of Fermentation (Sample collection day grouping)	Importance	Kingdom	Phylum	Class	Order	Family	Genus	Species
Days 1 to 4	-0.150822	K_Bacteria	P_Firmicutes	C_Clostridia	O_Clostridiales	0	0	0
Days 1 to 4	-0.146149	K_Bacteria	P_Firmicutes	C_Clostridia	O_Clostridiales	0	0	0
Days 1 to 4	-0.144352	K_Bacteria	P_Firmicutes	C_Clostridia	O_Clostridiales	0	0	0
Days 1 to 4	-0.143954	K_Bacteria	P_Firmicutes	C_Negativicutes	O_Selenomonadales	F_Veillonellaceae	G_Anaerovibrio	0
Days 1 to 4	-0.142529	K_Bacteria	P_Firmicutes	C_Clostridia	O_Clostridiales	F_Lachnospiraceae	G_[Eubacterium] ruminantium group	S_uncultured rumen bacterium 3C3d-14
Days 1 to 4	-0.137331	K_Bacteria	P_Firmicutes	C_Clostridia	O_Clostridiales	0	0	0
Days 1 to 4	-0.136046	K_Bacteria	P_Firmicutes	C_Clostridia	O_Clostridiales	0	0	0
Days 1 to 4	-0.130886	K_Bacteria	P_Firmicutes	C_Clostridia	O_Clostridiales	0	0	0
Days 1 to 4	-0.124716	K_Bacteria	P_Firmicutes	C_Clostridia	O_Clostridiales	0	0	0
Days 1 to 4	-0.124465	K_Bacteria	P_Firmicutes	C_Bacilli	O_Lactobacillales	F_Lactobacillaceae	G_Lactobacillus	S_Lactobacillus mucosae
Days 1 to 4	-0.121754	K_Bacteria	P_Firmicutes	C_Clostridia	O_Clostridiales	0	0	0
Days 1 to 4	-0.121033	K_Bacteria	P_Firmicutes	C_Clostridia	O_Clostridiales	F_Clostridiales vadinBB60 group	0	0
Days 1 to 4	-0.104913	K_Bacteria	P_Firmicutes	C_Clostridia	O_Clostridiales	0	0	0
Days 1 to 4	-0.103311	K_Bacteria	P_Bacteroidetes	C_Bacteroidia	O_Bacteroidales	F_Prevotellaceae	G_Prevotellaceae YAB2003 group	S_uncultured rumen bacterium
Days 1 to 4	-0.102328	K_Bacteria	P_Firmicutes	C_Clostridia	O_Clostridiales	0	0	0
Days 1 to 4	-0.094531	K_Bacteria	P_Firmicutes	C_Clostridia	O_Clostridiales	0	0	0
Days 1 to 4	-0.0939671	K_Bacteria	P_Firmicutes	C_Negativicutes	O_Selenomonadales	F_Veillonellaceae	G_Anaerovibrio	0
Days 1 to 4	-0.0930625	K_Bacteria	P_Firmicutes	C_Clostridia	O_Clostridiales	0	0	0
Days 1 to 4	-0.0876083	K_Bacteria	P_Firmicutes	C_Clostridia	O_Clostridiales	0	0	0
Days 1 to 4	-0.086807	K_Bacteria	P_Firmicutes	C_Clostridia	O_Clostridiales	0	0	0
Days 1 to 4	-0.0858431	K_Bacteria	P_Spirochaetes	C_Spirochaetia	O_Spirochaetales	F_Spirochaetaceae	G_Treponema 2	0
Days 1 to 4	-0.0808878	K_Bacteria	P_Firmicutes	C_Clostridia	O_Clostridiales	0	0	0
Days 1 to 4	-0.0775804	K_Bacteria	P_Firmicutes	C_Clostridia	O_Clostridiales	0	0	0
Days 1 to 4	-0.0691199	K_Bacteria	P_Firmicutes	C_Clostridia	O_Clostridiales	0	0	0
Days 1 to 4	-0.0658247	K_Bacteria	P_Firmicutes	C_Clostridia	O_Clostridiales	0	0	0
Days 1 to 4	-0.0654157	K_Bacteria	P_Firmicutes	C_Clostridia	O_Clostridiales	0	0	0
Days 1 to 4	-0.0604652	K_Bacteria	P_Fibrobacteres	C_Fibrobacteria	O_Fibrobacterales	F_Fibrobacteraceae	G_Fibrobacter	0
Days 1 to 4	-0.0592905	K_Bacteria	P_Firmicutes	C_Clostridia	O_Clostridiales	0	0	0
Days 1 to 4	-0.0581962	K_Bacteria	P_Firmicutes	C_Clostridia	O_Clostridiales	0	0	0
Days 1 to 4	-0.0564006	K_Bacteria	P_Firmicutes	C_Clostridia	O_Clostridiales	0	0	0
Days 1 to 4	-0.0514599	K_Bacteria	P_Bacteroidetes	C_Bacteroidia	O_Bacteroidales	F_Prevotellaceae	G_Prevotella 1	S_Prevotella sp. BP1-56
Days 1 to 4	-0.0507113	K_Bacteria	P_Firmicutes	C_Clostridia	O_Clostridiales	0	0	0
Days 1 to 4	-0.0468505	K_Bacteria	P_Firmicutes	C_Negativicutes	O_Selenomonadales	F_Veillonellaceae	G_Selenomonas 1	0
Days 1 to 4	-0.0401138	K_Bacteria	P_Firmicutes	C_Negativicutes	O_Selenomonadales	F_Veillonellaceae	G_Anaerovibrio	0
Days 1 to 4	-0.0398378	K_Bacteria	P_Firmicutes	C_Clostridia	O_Clostridiales	0	0	0
Days 1 to 4	-0.0370781	K_Bacteria	P_Firmicutes	C_Clostridia	O_Clostridiales	0	0	0
Days 1 to 4	-0.0251993	K_Bacteria	P_Firmicutes	C_Clostridia	O_Clostridiales	0	0	0
Days 1 to 4	-0.0218718	K_Bacteria	P_Firmicutes	C_Clostridia	O_Clostridiales	0	0	0
Days 1 to 4	-0.020494	K_Bacteria	P_Fibrobacteres	C_Fibrobacteria	O_Fibrobacterales	F_Fibrobacteraceae	G_Fibrobacter	0
Days 1 to 4	-0.0191959	K_Bacteria	P_Fibrobacteres	C_Fibrobacteria	O_Fibrobacterales	F_Fibrobacteraceae	G_Fibrobacter	S_Fibrobacter succinogenes subsp. succinogenes
Days 1 to 4	-0.0132717	K_Bacteria	P_Firmicutes	C_Clostridia	O_Clostridiales	0	0	0
Days 1 to 4	-0.0125188	K_Bacteria	P_Firmicutes	C_Clostridia	O_Clostridiales	F_Lachnospiraceae	G_Butyrivibrio 2	0
Days 1 to 4	-0.0110589	K_Bacteria	P_Firmicutes	C_Clostridia	O_Clostridiales	F_Lachnospiraceae	G_Oribacterium	S_rumen bacterium enrichment culture clone Y117
Days 1 to 4	-0.00992143	K_Bacteria	P_Firmicutes	C_Clostridia	O_Clostridiales	0	0	0
Days 1 to 4	-0.00636119	K_Bacteria	P_Firmicutes	C_Clostridia	O_Clostridiales	F_Lachnospiraceae	0	0
Days 1 to 4	-0.00376618	K_Bacteria	P_Firmicutes	C_Clostridia	O_Clostridiales	0	0	0
Days 1 to 4	-0.00352406	K_Bacteria	P_Firmicutes	C_Clostridia	O_Clostridiales	0	0	0
Days 1 to 4	-0.00342177	K_Bacteria	P_Firmicutes	C_Clostridia	O_Clostridiales	F_Clostridiales vadinBB60 group	G_uncultured rumen bacterium 4C28d-15	S_uncultured rumen bacterium 4C28d-15
Days 11 to 14	0.113401	K_Bacteria	P_Firmicutes	C_Clostridia	O_Clostridiales	F_Christensenellaceae	G_Christensenellaceae R-7 group	0
Days 11 to 14	0.0745702	K_Bacteria	P_Firmicutes	C_Clostridia	O_Clostridiales	F_Lachnospiraceae	G_Butyrivibrio 2	0
Days 11 to 14	0.067519	K_Bacteria	P_Firmicutes	C_Clostridia	O_Clostridiales	0	0	0
Days 11 to 14	0.0671969	K_Bacteria	P_Firmicutes	C_Clostridia	O_Clostridiales	F_Ruminococcaceae	G_CAG-352	S_uncultured bacterium
Days 11 to 14	0.0603512	K_Bacteria	P_Bacteroidetes	C_Bacteroidia	O_Bacteroidales	F_Rikenellaceae	G_Rikenellaceae RC9 gut group	0
Days 11 to 14	0.0541674	K_Bacteria	P_Firmicutes	C_Clostridia	O_Clostridiales	F_Lachnospiraceae	G_Butyrivibrio 2	0
Days 11 to 14	0.0518142	K_Bacteria	P_Firmicutes	C_Clostridia	O_Clostridiales	0	0	0
Days 11 to 14	0.0314733	K_Bacteria	P_Firmicutes	C_Clostridia	O_Clostridiales	F_Lachnospiraceae	G_Lachnoclostridium	0
Days 11 to 14	0.0179907	K_Bacteria	P_Firmicutes	C_Clostridia	O_Clostridiales	0	0	0
Days 11 to 14	0.010347	K_Bacteria	P_Firmicutes	C_Clostridia	O_Clostridiales	F_Ruminococcaceae	G_Ruminococcaceae NK4A214 group	0
Days 5 to 7	0.215935	K_Bacteria	P_Firmicutes	C_Clostridia	O_Clostridiales	0	0	0
Days 5 to 7	0.199046	K_Bacteria	P_Firmicutes	C_Clostridia	O_Clostridiales	F_Ruminococcaceae	G_[Eubacterium] coprostanoligenes group	S_uncultured bacterium
Days 5 to 7	0.183485	K_Bacteria	P_Spirochaetes	C_Spirochaetia	O_Spirochaetales	F_Spirochaetaceae	G_Treponema 2	S_uncultured rumen bacterium
Days 5 to 7	0.179835	K_Bacteria	P_Firmicutes	C_Clostridia	O_Clostridiales	F_Lachnospiraceae	G_Lachnospiraceae NK4A136 group	0
Days 5 to 7	0.175724	K_Bacteria	P_Firmicutes	C_Clostridia	O_Clostridiales	F_Clostridiaceae 4	0	0
Days 5 to 7	0.159789	K_Bacteria	P_Firmicutes	C_Clostridia	O_Clostridiales	0	0	0
Days 5 to 7	0.154687	K_Bacteria	P_Firmicutes	C_Clostridia	O_Clostridiales	0	0	0
Days 5 to 7	0.14151	K_Bacteria	P_Firmicutes	C_Clostridia	O_Clostridiales	F_Ruminococcaceae	G_Ruminococcaceae NK4A214 group	0
Days 5 to 7	0.122956	K_Bacteria	P_Firmicutes	C_Clostridia	O_Clostridiales	F_Lachnospiraceae	0	0
Days 5 to 7	0.118441	K_Bacteria	P_Bacteroidetes	C_Bacteroidia	O_Bacteroidales	F_F082	G_uncultured bacterium	S_uncultured bacterium
Days 5 to 7	0.117542	K_Bacteria	P_Firmicutes	C_Clostridia	O_Clostridiales	0	0	0
Days 5 to 7	0.112922	K_Bacteria	P_Firmicutes	C_Clostridia	O_Clostridiales	0	0	0
Days 5 to 7	0.111246	K_Bacteria	P_Firmicutes	C_Clostridia	O_Clostridiales	0	0	0
Days 5 to 7	0.10288	K_Bacteria	P_Firmicutes	C_Clostridia	O_Clostridiales	F_Ruminococcaceae	G_Ruminococcaceae UCG-010	S_uncultured rumen bacterium
Days 5 to 7	0.0905267	K_Bacteria	P_Firmicutes	C_Clostridia	O_Clostridiales	0	0	0
Days 5 to 7	0.0828381	K_Bacteria	P_Firmicutes	C_Clostridia	O_Clostridiales	0	0	0
Days 5 to 7	0.0804795	K_Bacteria	P_Firmicutes	C_Clostridia	O_Clostridiales	0	0	0
Days 5 to 7	0.0641743	K_Bacteria	P_Firmicutes	C_Clostridia	O_Clostridiales	0	0	0
Days 5 to 7	0.0604533	K_Bacteria	P_Firmicutes	C_Clostridia	O_Clostridiales	0	0	0
Days 5 to 7	0.0551916	K_Bacteria	P_Firmicutes	C_Clostridia	O_Clostridiales	0	0	0
Days 5 to 7	0.0475417	K_Bacteria	P_Firmicutes	C_Clostridia	O_Clostridiales	0	0	0
Days 5 to 7	0.0473525	K_Bacteria	P_Bacteroidetes	C_Bacteroidia	O_Bacteroidales	F_Rikenellaceae	G_Rikenellaceae RC9 gut group	S_uncultured rumen bacterium
Days 5 to 7	0.0469036	K_Bacteria	P_Firmicutes	C_Clostridia	O_Clostridiales	0	0	0
Days 5 to 7	0.0459601	K_Bacteria	P_Firmicutes	C_Clostridia	O_Clostridiales	0	0	0
Days 5 to 7	0.0457562	K_Bacteria	P_Firmicutes	C_Clostridia	O_Clostridiales	F_Lachnospiraceae	G_Blautia	0
Days 5 to 7	0.0447441	K_Bacteria	P_Firmicutes	C_Clostridia	O_Clostridiales	0	0	0
Days 5 to 7	0.0366646	K_Bacteria	P_Firmicutes	C_Clostridia	O_Clostridiales	0	0	0
Days 5 to 7	0.032893	K_Bacteria	P_Firmicutes	C_Clostridia	O_Clostridiales	0	0	0
Days 5 to 7	0.0276367	K_Bacteria	P_Firmicutes	C_Clostridia	O_Clostridiales	0	0	0
Days 5 to 7	0.0273602	K_Bacteria	P_Firmicutes	C_Clostridia	O_Clostridiales	0	0	0
Days 5 to 7	0.0258233	K_Bacteria	P_Firmicutes	C_Clostridia	O_Clostridiales	F_Lachnospiraceae	G_[Eubacterium] hallii group	S_uncultured rumen bacterium
Days 5 to 7	0.0184289	K_Bacteria	P_Proteobacteria	C_Deltaproteobacteria	O_Desulfovibrionales	F_Desulfovibrionaceae	G_Desulfovibrio	S_uncultured rumen bacterium
Days 5 to 7	0.0172488	K_Bacteria	P_Firmicutes	C_Clostridia	O_Clostridiales	0	0	0
Days 5 to 7	0.0166735	K_Bacteria	P_Bacteroidetes	C_Bacteroidia	O_Bacteroidales	F_Rikenellaceae	G_Rikenellaceae RC9 gut group	S_uncultured bacterium
Days 5 to 7	0.00729865	K_Bacteria	P_Firmicutes	C_Clostridia	O_Clostridiales	0	0	0
Days 8 to 10	0.196124	K_Bacteria	P_Proteobacteria	C_Deltaproteobacteria	O_Desulfovibrionales	F_Desulfovibrionaceae	G_Desulfovibrio	S_uncultured rumen bacterium
Days 8 to 10	0.195017	K_Bacteria	P_Firmicutes	C_Clostridia	O_Clostridiales	0	0	0
Days 8 to 10	0.167926	K_Bacteria	P_Bacteroidetes	C_Bacteroidia	O_Bacteroidales	F_Prevotellaceae	G_Prevotellaceae Ga6A1 group	S_uncultured rumen bacterium
Days 8 to 10	0.159565	K_Bacteria	P_Firmicutes	C_Clostridia	O_Clostridiales	F_Lachnospiraceae	G_Lachnospiraceae NK4A136 group	S_bacterium YGB2004
Days 8 to 10	0.143487	K_Bacteria	P_Firmicutes	C_Erysipelotrichia	O_Erysipelotrichales	F_Erysipelotrichaceae	G_Erysipelotrichaceae UCG-008	S_uncultured bacterium
Days 8 to 10	0.134971	K_Bacteria	P_Bacteroidetes	C_Bacteroidia	O_Bacteroidales	F_F082	0	0
Days 8 to 10	0.108414	K_Bacteria	P_Firmicutes	C_Negativicutes	O_Selenomonadales	F_Acidaminococcaceae	G_Succiniclasticum	0
Days 8 to 10	0.0886349	K_Bacteria	P_Firmicutes	C_Clostridia	O_Clostridiales	0	0	0
Days 8 to 10	0.0854737	K_Bacteria	P_Firmicutes	C_Clostridia	O_Clostridiales	0	0	0
Days 8 to 10	0.0799443	K_Bacteria	P_Firmicutes	C_Clostridia	O_Clostridiales	F_Lachnospiraceae	G_Moryella	S_uncultured rumen bacterium 4C0d-19
Days 8 to 10	0.0692628	K_Bacteria	P_Firmicutes	C_Clostridia	O_Clostridiales	F_Family XIII	0	0
Days 8 to 10	0.059224	K_Bacteria	P_Firmicutes	C_Clostridia	O_Clostridiales	F_Lachnospiraceae	G_Lachnoclostridium 10	S_uncultured bacterium
Days 8 to 10	0.0566249	K_Bacteria	P_Firmicutes	C_Clostridia	O_Clostridiales	0	0	0
Days 8 to 10	0.0498144	K_Bacteria	P_Firmicutes	C_Clostridia	O_Clostridiales	0	0	0
Days 8 to 10	0.0424082	K_Bacteria	P_Firmicutes	C_Clostridia	O_Clostridiales	0	0	0
Days 8 to 10	0.0416801	K_Bacteria	P_Firmicutes	C_Clostridia	O_Clostridiales	0	0	0
Days 8 to 10	0.036324	K_Bacteria	P_Firmicutes	C_Clostridia	O_Clostridiales	0	0	0
Days 8 to 10	0.0321264	K_Bacteria	P_Firmicutes	C_Clostridia	O_Clostridiales	0	0	0
Days 8 to 10	0.0207955	K_Bacteria	P_Firmicutes	C_Clostridia	O_Clostridiales	0	0	0
Days 8 to 10	0.0187536	K_Bacteria	P_Firmicutes	C_Clostridia	O_Clostridiales	0	0	0
Days 8 to 10	0.0171452	K_Bacteria	P_Firmicutes	C_Clostridia	O_Clostridiales	F_Family XIII	G_[Eubacterium] nodatum group	S_bacterium XBB3003
Days 8 to 10	0.00987332	K_Bacteria	P_Firmicutes	C_Clostridia	O_Clostridiales	0	0	0
sPLSDA Component 3
	Contribution plot, Regression results	Taxonomy
Stage of Fermentation (Sample collection day grouping)	Importance	Kingdom	Phylum	Class	Order	Family	Genus	Species
Days 11 to 14	-0.162372	K_Bacteria	P_Firmicutes	C_Clostridia	O_Clostridiales	0	0	0
Days 11 to 14	-0.149566	K_Bacteria	P_Firmicutes	C_Clostridia	O_Clostridiales	0	0	0
Days 11 to 14	-0.145343	K_Bacteria	P_Firmicutes	C_Clostridia	O_Clostridiales	0	0	0
Days 11 to 14	-0.144049	K_Bacteria	P_Firmicutes	C_Clostridia	O_Clostridiales	F_Clostridiales vadinBB60 group	G_uncultured bacterium	S_uncultured bacterium
Days 11 to 14	-0.123039	K_Bacteria	P_Firmicutes	C_Clostridia	O_Clostridiales	0	0	0
Days 11 to 14	-0.0967709	K_Bacteria	P_Firmicutes	C_Clostridia	O_Clostridiales	0	0	0
Days 11 to 14	-0.09276	K_Bacteria	P_Spirochaetes	C_Spirochaetia	O_Spirochaetales	F_Spirochaetaceae	G_Treponema 2	0
Days 11 to 14	-0.0678908	K_Bacteria	P_Firmicutes	C_Clostridia	O_Clostridiales	0	0	0
Days 11 to 14	-0.0632771	K_Bacteria	P_Firmicutes	C_Clostridia	O_Clostridiales	0	0	0
Days 11 to 14	-0.0596946	K_Bacteria	P_Firmicutes	C_Clostridia	O_Clostridiales	0	0	0
Days 11 to 14	-0.0555981	K_Bacteria	P_Firmicutes	C_Clostridia	O_Clostridiales	0	0	0
Days 11 to 14	-0.0524099	K_Bacteria	P_Firmicutes	C_Clostridia	O_Clostridiales	0	0	0
Days 11 to 14	-0.0430509	K_Bacteria	P_Firmicutes	C_Clostridia	O_Clostridiales	F_Christensenellaceae	G_Christensenellaceae R-7 group	S_bacterium enrichment culture clone DPF35
Days 11 to 14	-0.0422177	K_Bacteria	P_Bacteroidetes	C_Bacteroidia	O_Bacteroidales	F_Prevotellaceae	G_Prevotellaceae UCG-003	0
Days 11 to 14	-0.0394407	K_Bacteria	P_Firmicutes	C_Clostridia	O_Clostridiales	0	0	0
Days 11 to 14	-0.0386973	K_Bacteria	P_Firmicutes	C_Clostridia	O_Clostridiales	0	0	0
Days 11 to 14	-0.038447	K_Bacteria	P_Firmicutes	C_Clostridia	O_Clostridiales	0	0	0
Days 11 to 14	-0.0336133	K_Bacteria	P_Firmicutes	C_Clostridia	O_Clostridiales	0	0	0
Days 11 to 14	-0.0147988	K_Bacteria	P_Firmicutes	C_Clostridia	O_Clostridiales	0	0	0
Days 5 to 7	-0.352547	K_Bacteria	P_Bacteroidetes	C_Bacteroidia	O_Bacteroidales	F_F082	G_uncultured rumen bacterium	S_uncultured rumen bacterium
Days 5 to 7	-0.115119	K_Bacteria	P_Bacteroidetes	C_Bacteroidia	O_Bacteroidales	F_Rikenellaceae	G_Rikenellaceae RC9 gut group	S_uncultured rumen bacterium
Days 8 to 10	0.387908	K_Bacteria	P_Bacteroidetes	C_Bacteroidia	O_Bacteroidales	F_Rikenellaceae	G_Rikenellaceae RC9 gut group	S_uncultured rumen bacterium
Days 8 to 10	0.350467	K_Bacteria	P_Firmicutes	C_Clostridia	O_Clostridiales	F_Ruminococcaceae	G_Ruminococcus 1	0
Days 8 to 10	0.299339	K_Bacteria	P_Firmicutes	C_Clostridia	O_Clostridiales	0	0	0
Days 8 to 10	0.223579	K_Bacteria	P_Firmicutes	C_Clostridia	O_Clostridiales	0	0	0
Days 8 to 10	0.22018	K_Bacteria	P_Firmicutes	C_Clostridia	O_Clostridiales	0	0	0
Days 8 to 10	0.204283	K_Bacteria	P_Firmicutes	C_Clostridia	O_Clostridiales	F_Lachnospiraceae	0	0
Days 8 to 10	0.199529	K_Bacteria	P_Firmicutes	C_Clostridia	O_Clostridiales	0	0	0
Days 8 to 10	0.197318	K_Bacteria	P_Bacteroidetes	C_Bacteroidia	O_Bacteroidales	F_Prevotellaceae	G_Prevotellaceae Ga6A1 group	S_uncultured rumen bacterium
Days 8 to 10	0.191959	K_Bacteria	P_Firmicutes	C_Clostridia	O_Clostridiales	0	0	0
Days 8 to 10	0.178751	K_Bacteria	P_Bacteroidetes	C_Bacteroidia	O_Bacteroidales	F_Prevotellaceae	G_Prevotella 1	0
Days 8 to 10	0.115129	K_Bacteria	P_Proteobacteria	C_Alphaproteobacteria	O_Rhodospirillales	F_uncultured	G_Alphaproteobacteria bacterium canine oral taxon 081	S_Alphaproteobacteria bacterium canine oral taxon 081
Days 8 to 10	0.0985035	K_Bacteria	P_Firmicutes	C_Clostridia	O_Clostridiales	0	0	0
Days 8 to 10	0.0916034	K_Bacteria	P_Lentisphaerae	C_Lentisphaeria	O_Victivallales	F_vadinBE97	G_uncultured rumen bacterium	S_uncultured rumen bacterium
Days 8 to 10	0.0847942	K_Bacteria	P_Firmicutes	C_Clostridia	O_Clostridiales	0	0	0
Days 8 to 10	0.0818278	K_Bacteria	P_Proteobacteria	C_Deltaproteobacteria	O_Desulfovibrionales	F_Desulfovibrionaceae	G_Mailhella	S_uncultured rumen bacterium
Days 8 to 10	0.0759555	K_Bacteria	P_Firmicutes	C_Clostridia	O_Clostridiales	0	0	0
Days 8 to 10	0.0440398	K_Bacteria	P_Firmicutes	C_Clostridia	O_Clostridiales	0	0	0
Days 8 to 10	0.0403266	K_Bacteria	P_Firmicutes	C_Clostridia	O_Clostridiales	0	0	0
Days 8 to 10	0.0393771	K_Bacteria	P_Firmicutes	C_Clostridia	O_Clostridiales	F_Clostridiales vadinBB60 group	G_uncultured rumen bacterium	S_uncultured rumen bacterium
Days 8 to 10	0.0374951	K_Bacteria	P_Firmicutes	C_Clostridia	O_Clostridiales	0	0	0
Days 8 to 10	0.0296758	K_Bacteria	P_Firmicutes	C_Clostridia	O_Clostridiales	F_Ruminococcaceae	G_Ruminococcus 1	0
Days 8 to 10	0.0291674	K_Bacteria	P_Firmicutes	C_Clostridia	O_Clostridiales	0	0	0
Days 8 to 10	0.0273774	K_Bacteria	P_Firmicutes	C_Clostridia	O_Clostridiales	F_Lachnospiraceae	G_[Eubacterium] ruminantium group	0
Days 8 to 10	0.0235695	K_Bacteria	P_Firmicutes	C_Clostridia	O_Clostridiales	0	0	0
